# Supplementary material for: Cytokine-Supplemented Maturation Medium Enhances Cytoplasmic and Nuclear Maturation in Bovine Oocytes
Source: Animals (Basel). 2024 Jun 20;14(12):1837. doi: 10.3390/ani14121837 (PMC11200980; doi:10.3390/ani14121837)
Supplement: Supplementary file 1 [file animals-14-01837-s001.zip]

Archive with 1 entries (1 files):
- animals-3036797-supplementary.pdf
